# Supplementary material for: Lessons learned and recommendations for data coordination in collaborative research: The CSER consortium experience
Source: HGG Adv. 2022 May 20;3(3):100120. doi: 10.1016/j.xhgg.2022.100120 (PMC9190054; doi:10.1016/j.xhgg.2022.100120)
Supplement: Table S1. Examples of modifications, additions, and transformations to the harmonized CSER survey measures and outcomes database [file mmc2.xlsx]

## Sheet: Sheet1
Change Type	Field Type	Change Details	Rationale
Modification	Multiple fields	Fix typo(s) in variable name	Enhance interpretability and consistency of database
		Fix typo(s) in response scale	Ensure consistency of common data model
		Change radio buttons to checkboxes in response list	Allow sites to report multi-selection responses, even if others collected single responses
	Pediatric age	Replace original harmonized age variable in pediatric survey (truncated year) with two variables: 1) numeric value, traditional rounding, 2) units for numeric value (months or years)	Accurately capture pediatric ages with appropriate granularity, given range of participant ages across CSER sites (newborns to young adults)
Addition	Prenatal status	Add field that distinguishes between pediatric and prenatal probands	Prenatal testing should be distinguished from pediatric testing due to unknown effects on construct validity of harmonized measures
	Pregnancy status	Add field that indicates whether a participant’s pregnancy is ongoing or terminated at follow-up	Participant’s undergoing prenatal testing and administered different surveys, depending on whether the pregnancy is ongoing or terminated
	Survey/measure completion date	Add field that indicates the completion date for each survey type, or for each measure if surveys were not grouped according to harmonized groupings	Allow for future research on how the COVID-19 pandemic may or may not have impacted follow-up responses
	Elapsed time since return of results (RoR) at time of survey/measure	Add field that indicates the number of weeks post-RoR that a survey or measure was administered	Allow for future use of elapsed time variable as a covariate or exclusionary criterion
	Language (Spanish)	Add field that indicates whether a survey was originally administered in Spanish	Capture impacts of translation/survey language on survey results, if any
	Vital status	Add field that indicates whether the proband is alive, dead, stillborn (pregnancy) or terminated (pregnancy), and at what age the proband died	Allow data analysts to distinguish between loss to follow-up due to death, and loss to follow-up due to other reasons
	Consent group	Add field that indicates which harmonized survey/sequence consent group a participant is in (see “Consent Group Harmonization” for details)	Centrally track how survey and sequence data should be access-controlled in the AnVIL platform
	Patient or parent	Add field that distinguishes between parent and patient records	Centrally track study IDs for parents with sequence samples
	Provider ID	Add field that uniquely identifies a clinical provider within a CSER site	Allow for future analyses of provider characteristics and effects, while avoiding duplicates
	Data collection method	Add field that indicates whether a provider follow-up survey was administered to providers or collected via chart review	Allow for analysis adjustments based on data collection method
Transformation	Zip Code	Replace zip code with rural/urban designation using the Health Resources & Services Administration Federal Office of Rural Health Policy lookup table	Avoid collection of identifiable information
