# Supplementary material for: Lessons learned and recommendations for data coordination in collaborative research: The CSER consortium experience
Source: HGG Adv. 2022 May 20;3(3):100120. doi: 10.1016/j.xhgg.2022.100120 (PMC9190054; doi:10.1016/j.xhgg.2022.100120)
Supplement: Table S2. Harmonized sequence and sample metadata model [file mmc3.xlsx]

## Sheet: Sheet1
Table(s)	Field	Data element description	Field type	Field Priority (1 = High, 3 = Low)	Enumerations	Multi-value delimiter	Examples
Key Field: Subject and Sample Tables	subject_id	Subject CSER ID	identifier	1	N/A	N/A	"123456789CSER"
Sample	subject_id_local	Subject Local ID (Optional; ONLY provide if sufficiently de-identified)	identifier	3	N/A	N/A	"subject1"
Sample and Sequence Tables	sample_id	Identifier for sample	identifier	1	N/A	N/A	"114443" "Sample_20"
Sample	submitter_id	CSER site name	enumeration	1	P3EGS TexasKidsCanSeq NYCKidSeq SouthSeq NCGENES2 CHARM ClinSeq	N/A
Sample	dbgap_sample_id	Sample identifier used in dbGaP (if previously submitted)	identifier	1 (if present)	N/A	N/A
Sample	sample_source	Tissue type of sample (i.e. melanocytes, keratinocytes, buccal cells, embryonic stem cells)	string	2	N/A	N/A	"basal cell carcinoma" "skin"
Sample	body_site	Collection site of the sample (i.e. skin, breast, peripheral blood, inner oral cavity)	string	1	N/A	N/A	"lymph node"
Sample	tissue_affected_status	If applicable to disease, is the tissue from an affected source or an unaffected source?	boolean	2	Yes No	N/A
Sample	is_tumor	Is this sample from a tumor?	boolean	1	No Yes	N/A
Sample	primary_metastatic_tumor	Primary tumor, metastasis, or transformed cell line (if applicable)	enumeration	1	Primary Metastasis Transformed	N/A
Sample	primary_tumor_location	Primary tumor location (if applicable)	string	1	N/A	N/A	"right-side colon"
Sample	tumor_stage	Tumor stage of sample (if applicable)	string	1	N/A	N/A	"stage IIIA"
Sample	tumor_grade	Tumor grade of sample (if applicable)	integer	1	N/A	N/A	2
Sample	tumor_treatment	Type of tumor treatment for sample (if applicable)	string	2	N/A	Semicolon	"doxorubicin"
Sequence	seq_filename	Sequence file name WITH extension	string	1	N/A	N/A	"Sample_20.bam" "Sample_20.vcf.gz"
Sequence	analyte_type	Sequence data source (DNA, RNA, etc)	enumeration	1	DNA RNA	N/A
Sequence	sequencing_assay	Type of sequencing assay performed (if custom, describe in README)	enumeration	1	WGS WES RNASeq MEGA Custom "cohort_x_seq_assay"	Semicolon
Sequence	library_prep_kit_method	Library prep kit used (describe in README)	string	1	N/A	Semicolon	"cohort_x_library_prep"
Sequence	exome_capture_platform	Exome capture platform (if applicable)	string	2	N/A	Semicolon	"sureselect"
Sequence	capture_region_bed_file	Capture region bed file (if applicable)	string	2	N/A	N/A	"SampleID_CMG_Site_PhsID_ConsentGroup_YYYYMMDD_YXQX.bed"
Sequence	index_file	Sequence data index file (if applicable)	string	2	N/A	N/A	"Sample_20.bam.bai" "Sample_20.vcf.idx"
Sequence	reference_genome_build	Reference genome used	string	1	N/A	N/A	"GRChb38H"
Sequence	alignment_method	Alignment method used (describe in README)	string	1	N/A	Semicolon	"cohort_x_align"
Sequence	data_processing_pipeline	Data processing pipeline used (describe in README)	string	1	N/A	Semicolon	"cohort_x_dataproc"
Sequence	functional_equivalence_standard	Is this a functional equivalence standard?	boolean	1	Yes No	N/A
Sequence	date_data_generation	Date of data generation	date	1	N/A	N/A	"YYYYMMDD" or "YYYYMM"
Sequence	sequencer_id	Machine identifier for sequencer	string	2	N/A	Semicolon	"ill_008"
Sequence	sequencing_platform	Sequencing platform used	string	1	N/A	Semicolon	"Illumina NovoSeq 6000"
Sequence	target_insert_size	Targeted insert size for DNA fragments	integer	1	N/A	N/A	500
Sequence	target_depth	Targeted sequencing depth	integer	1	N/A	N/A	20
Sequence	sequencing_strategy	Paired vs single end (or mate pair)	string	1	N/A	N/A	"paired end"
Sequence	read_length	Sequenced read length (bp)	integer	1	N/A	N/A	100
Sequence	number_of_independent_libraries	Number of independent libraries sequenced	integer	1	N/A	N/A	1
